# Supplementary material for: First human cell-based cultivation system for the syphilis spirochete Treponema pallidum
Source: BMC Microbiol. 2026 Feb 24;26:288. doi: 10.1186/s12866-026-04856-5 (PMC13037089; doi:10.1186/s12866-026-04856-5)
Supplement: Supplementary file 2 — Supplementary Material 2. [file 12866_2026_4856_MOESM2_ESM.xlsx]

## Sheet: MoNa cells
No. of Passage	Total TPA numbers	MoNa
		DAL-1					SS14
		well A	well B	well C	Average	SEM	well A	well B	well C
1	TPA innoculated	544000	1156000	170000	623333	287393	2000000	NA	NA
	TPA harvested	2380000	8500000	1700000	4.19333e+06	2.16233e+06	7480000	NA	NA
2	TPA innoculated	476000	1700000	340000	838667	432465	1496000	NA	NA
	TPA harvested	6460000	7820000	5100000	6460000	785219	3670000	NA	NA
3	TPA innoculated	1292000	1564000	1020000	1292000	157044	734000	NA	NA
	TPA harvested	12240000	11900000	12920000	1.23533e+07	299861	4080000	NA	NA
4	TPA innoculated	2448000	2380000	2584000	2.47067e+06	59972.1	816000	NA	NA
	TPA harvested	19720000	17000000	21080000	1.92667e+07	1.19944e+06	4080000	NA	NA
5	TPA innoculated	3944000	3400000	4216000	3.85333e+06	239888	816000	NA	NA
	TPA harvested	11900000	15300000	25840000	17680000	4.19652e+06	9790000	NA	NA
6	TPA innoculated	2380000	3060000	5168000	3536000	839304	1958000	NA	NA
	TPA harvested	17680000	16320000	29920000	2.13067e+07	4.32465e+06	9380000	NA	NA
7	TPA innoculated	3536000	3264000	5984000	4.26133e+06	864930	1876000	NA	NA
	TPA harvested	19040000	17680000	24480000	20400000	2.0775e+06	6530000	NA	NA
8	TPA innoculated	3808000	3536000	4896000	4080000	415499	1306000	NA	NA
	TPA harvested	44200000	28900000	29240000	3.41133e+07	5.04444e+06	10610000	NA	NA
9	TPA innoculated	8840000	5780000	5848000	6.82267e+06	1.00889e+06	2122000	NA	NA
	TPA harvested	18020000	21080000	28560000	2.25533e+07	3.13064e+06	7340000	NA	NA
10	TPA innoculated	3604000	4216000	5712000	4.51067e+06	626127	1468000	NA	NA
	TPA harvested	20400000	21080000	17000000	1.94933e+07	1.26206e+06	6940000	NA	NA
11	TPA innoculated	4080000	4216000	3400000	3.89867e+06	252413	---	---	---
	TPA harvested	22440000	23800000	21760000	2.26667e+07	599721
12	TPA innoculated	4488000	4760000	4352000	4.53333e+06	119944
	TPA harvested	37800000	38000000	38200000	38000000	115473
13	TPA innoculated	7560000	7600000	7640000	7600000	23094.7
	TPA harvested	22440000	23800000	21760000	2.26667e+07	599721
14	TPA innoculated	4488000	4760000	4352000	4.53333e+06	119944
	TPA harvested	38760000	31280000	42840000	3.76267e+07	3.38495e+06
15	TPA innoculated	7752000	6256000	8568000	7.52533e+06	676991
	TPA harvested	33320000	33320000	31960000	3.28667e+07	453347
16	TPA innoculated	6664000	6664000	6392000	6.57333e+06	90669.3
	TPA harvested	29920000	18360000	26520000	2.49333e+07	3.43019e+06
17	TPA innoculated	5984000	3672000	5304000	4.98667e+06	686038
	TPA harvested	34000000	33333333	30600000	3.26444e+07	1.04021e+06
18	TPA innoculated	6800000	6.66667e+06	6120000	6.52889e+06	208042
	TPA harvested	18360000	24480000	19040000	2.06267e+07	1.9367e+06
19	TPA innoculated	3672000	4896000	3808000	4.12533e+06	387340
	TPA harvested	24480000	29920000	30600000	2.83333e+07	1.9367e+06
20	TPA innoculated	4896000	5984000	6120000	5.66667e+06	387340
	TPA harvested	42160000	39100000	29580000	3.69467e+07	3.78789e+06
21	TPA innoculated	8432000	7820000	5916000	7.38933e+06	757577
	TPA harvested	34000000	30600000	28560000	3.10533e+07	1.58671e+06
22	TPA innoculated	6800000	6120000	5712000	6.21067e+06	317343
	TPA harvested	15980000	12580000	31960000	2.01733e+07	5.97468e+06
23	TPA innoculated	3196000	2516000	6392000	4.03467e+06	1.19494e+06
	TPA harvested	15640000	12240000	14960000	14280000	1.03875e+06
24	TPA innoculated	782000	612000	748000	714000	51937.4
	TPA harvested	24480000	19720000	20400000	2.15333e+07	1.4864e+06
25	TPA innoculated	1224000	986000	1020000	1.07667e+06	74319.8
	TPA harvested	17680000	25840000	12580000	18700000	3.86177e+06
26	TPA innoculated	884000	1292000	629000	935000	193089
	TPA harvested	10200000	12920000	17680000	13600000	2.18596e+06
27	TPA innoculated	510000	646000	884000	680000	109298
	TPA harvested	14280000	24480000	9520000	1.60933e+07	4.41286e+06
28	TPA innoculated	714000	1224000	476000	804667	220643
	TPA harvested	20400000	19380000	13940000	1.79067e+07	2.00513e+06
29	TPA innoculated	1020000	969000	697000	895333	100257
	TPA harvested	25840000	29240000	8500000	2.11933e+07	6.4223e+06
30	TPA innoculated	1292000	1462000	425000	1.05967e+06	321115
	TPA harvested	14620000	16320000	12580000	1.45067e+07	1.08116e+06
31	TPA innoculated	731000	816000	629000	725333	54058.1
	TPA harvested	16320000	19040000	6800000	1.40533e+07	3.7108e+06
32	TPA innoculated	816000	952000	340000	702667	185540
	TPA harvested	16320000	17000000	9860000	1.43933e+07	2.27522e+06
33	TPA innoculated	816000	850000	493000	719667	113761
	TPA harvested	25160000	14280000	13600000	17680000	3.74526e+06
34	TPA innoculated	1258000	714000	680000	884000	187263
	TPA harvested	25160000	24480000	12580000	20740000	4.08484e+06
35	TPA innoculated	1258000	1224000	629000	1037000	204242
	TPA harvested	25500000	15640000	11220000	1.74533e+07	4.22093e+06
36	TPA innoculated	1275000	782000	561000	872667	211047
	TPA harvested	21760000	23120000	11220000	18700000	3.76066e+06
37	TPA innoculated	1088000	1156000	561000	935000	188033
	TPA harvested	22440000	26520000	13600000	2.08533e+07	3.81324e+06
38	TPA innoculated	1122000	1326000	680000	1.04267e+06	190662
	TPA harvested	18630000	24480000	10540000	1.78833e+07	4.04153e+06
39	TPA innoculated	931500	1224000	527000	894167	202077
	TPA harvested	18360000	20400000	10880000	1.65467e+07	2.89397e+06
40	TPA innoculated	918000	1020000	544000	827333	144699
	TPA harvested	18360000	20400000	10880000	1.65467e+07	2.89397e+06
41	TPA innoculated	918000	1020000	544000	827333	144699
	TPA harvested	19720000	18360000	4080000	1.40533e+07	5.00224e+06
42	TPA innoculated	986000	918000	204000	702667	250112
	TPA harvested	13260000	13600000	2040000	9.63333e+06	3.79805e+06
43	TPA innoculated	663000	680000	102000	481667	189902
	TPA harvested	20400000	17680000	3400000	1.38267e+07	5.27229e+06
44	TPA innoculated	1020000	884000	170000	691333	263614
	TPA harvested	19040000	21760000	2380000	1.43933e+07	6.05795e+06
45	TPA innoculated	952000	1088000	119000	719667	302897
	TPA harvested	13600000	18360000	5440000	1.24667e+07	3.7726e+06
46	TPA innoculated	680000	918000	272000	623333	188630
	TPA harvested	16320000	15640000	1700000	11220000	4.76419e+06
47	TPA innoculated	816000	782000	85000	561000	238209
	TPA harvested	12240000	6120000	1700000	6.68667e+06	3.05589e+06
48	TPA innoculated	612000	306000	85000	334333	152794
	TPA harvested	12240000	10200000	4080000	8840000	2.45185e+06
49	TPA innoculated	612000	510000	204000	442000	122592
	TPA harvested	19040000	12580000	3060000	11560000	4.64127e+06
50	TPA innoculated	952000	629000	153000	578000	232064
	TPA harvested	11560000	10540000	5780000	9.29333e+06	1.78123e+06
51	TPA innoculated	578000	527000	289000	464667	89061.3
	TPA harvested	30940000	16660000	13940000	2.05133e+07	5.27229e+06
52	TPA innoculated	1547000	833000	697000	1.02567e+06	263614
	TPA harvested	17000000	19040000	14620000	1.68867e+07	1.27724e+06

## Sheet: HFF1 cells
No. of Passage	Total TPA numbers	HFF1
		DAL-1					SS14
		well A	well B	well C	Average	SEM	well A	well B	well C
1	TPA innoculated	544000	680000	476000	566667	59972.1	2000000	NA	NA
	TPA harvested	170000	2040000	1700000	1.30333e+06	575121	2990000	NA	NA
2	TPA innoculated	34000	408000	340000	260667	115024	598000	NA	NA
	TPA harvested	610000	1190000	1700000	1.16667e+06	314881	1550000	NA	NA
3	TPA innoculated	122000	238000	340000	233333	62976.3	310000	NA	NA
	TPA harvested	410000	1530000	1190000	1.04333e+06	331538	1390000	NA	NA
4	TPA innoculated	82000	306000	238000	208667	66307.6	278000	NA	NA
	TPA harvested	68000	1290000	410000	589333	363989	1260000	NA	NA
5	TPA innoculated	13600	258000	82000	117867	72797.9	252000	NA	NA
	TPA harvested	340000	544000	476000	453333	59972.1	2040000	NA	NA
6	TPA innoculated	68000	108800	95200	90666.7	11994.4	408000	NA	NA
	TPA harvested	816000	1290000	2720000	1.60867e+06	572283	1390000	NA	NA
7	TPA innoculated	163200	258000	544000	321733	114457	278000	NA	NA
	TPA harvested	408000	850000	2040000	1.09933e+06	487348	1590000	NA	NA
8	TPA innoculated	81600	170000	408000	219867	97469.5	318000	NA	NA
	TPA harvested	476000	1430000	1360000	1.08867e+06	307008	1630000	NA	NA
9	TPA innoculated	95200	286000	272000	217733	61401.6	326000	NA	NA
	TPA harvested	68000	1090000	680000	612667	296949	1550000	NA	NA
10	TPA innoculated	13600	218000	136000	122533	59389.9	310000	NA	NA
	TPA harvested	340000	748000	2720000	1.26933e+06	734855	1020000	NA	NA
11	TPA innoculated	68000	149600	544000	253867	146971	---	---	---
	TPA harvested	1160000	3060000	5780000	3.33333e+06	1.3407e+06
12	TPA innoculated	232000	612000	1156000	666667	268141
	TPA harvested	1700000	4760000	12580000	6.34667e+06	3.23953e+06
13	TPA innoculated	340000	952000	2516000	1.26933e+06	647905
	TPA harvested	2040000	1530000	19040000	7.53667e+06	5.75372e+06
14	TPA innoculated	408000	306000	3808000	1.50733e+06	1.15074e+06
	TPA harvested	2860000	17520000	15910000	1.20967e+07	4.6418e+06
15	TPA innoculated	476667	2920000	2.65167e+06	2.01611e+06	773633
	TPA harvested	7340000	11420000	13460000	10740000	1.79916e+06
16	TPA innoculated	1.22333e+06	1.90333e+06	2.24333e+06	1790000	299861
	TPA harvested	13060000	39980000	15910000	2.29833e+07	8.53831e+06
17	TPA innoculated	2.17667e+06	6.66333e+06	2.65167e+06	3.83056e+06	1.42305e+06
	TPA harvested	22850000	25300000	20400000	22850000	1.41455e+06
18	TPA innoculated	3.80833e+06	4.21667e+06	3400000	3.80833e+06	235758
	TPA harvested	15100000	11020000	10200000	1.21067e+07	1.51531e+06
19	TPA innoculated	2.51667e+06	1.83667e+06	1700000	2.01778e+06	252552
	TPA harvested	31820000	30600000	18360000	2.69267e+07	4.29791e+06
20	TPA innoculated	5.30333e+06	5100000	3060000	4.48778e+06	716319
	TPA harvested	24480000	20810000	13060000	19450000	3.36617e+06
21	TPA innoculated	2040000	1.73417e+06	1.08833e+06	1.62083e+06	280514
	TPA harvested	14590000	20200000	5980000	13590000	4.13542e+06
22	TPA innoculated	729500	1010000	299000	679500	206771
	TPA harvested	9860000	12920000	3060000	8.61333e+06	2.91388e+06
23	TPA innoculated	493000	646000	153000	430667	145694
	TPA harvested	12580000	8500000	2720000	7.93333e+06	2.86049e+06
24	TPA innoculated	629000	425000	136000	396667	143024
	TPA harvested	11220000	8500000	270000	6.66333e+06	3.29178e+06
25	TPA innoculated	561000	425000	13500	333167	164589
	TPA harvested	4080000	4420000	34000	2.84467e+06	1.4088e+06
26	TPA innoculated	204000	221000	6800	143933	68744.1
	TPA harvested	2040000	1090000	680000	1270000	402794
27	TPA innoculated	408000	218000	136000	254000	80558.8
	TPA harvested	3260000	1590000	1630000	2160000	550137
28	TPA innoculated	543333	265000	271667	360000	91689.6
	TPA harvested	4490000	9380000	163000	4.67767e+06	2.66245e+06
29	TPA innoculated	748333	1.56333e+06	27166.7	779611	443742
	TPA harvested	15100000	16320000	2450000	11290000	4.43414e+06
30	TPA innoculated	2.51667e+06	2720000	408333	1.88167e+06	739023
	TPA harvested	22030000	12650000	12240000	15640000	3.19729e+06
31	TPA innoculated	3.67167e+06	2.10833e+06	2040000	2.60667e+06	532881
	TPA harvested	18770000	29380000	1670000	1.66067e+07	8.07223e+06
32	TPA innoculated	3.12833e+06	4.89667e+06	278333	2.76778e+06	1.34537e+06
	TPA harvested	37540000	33450000	2860000	2.46167e+07	1.09425e+07
33	TPA innoculated	6.25667e+06	5575000	476667	4.10278e+06	1.82376e+06
	TPA harvested	17140000	18360000	13460000	16320000	1.47277e+06
34	TPA innoculated	2.85667e+06	3060000	2.24333e+06	2720000	245462
	TPA harvested	31820000	34270000	30190000	3.20933e+07	1.18573e+06
35	TPA innoculated	2.65167e+06	2.85583e+06	2.51583e+06	2.67444e+06	98811
	TPA harvested	26180000	23190000	18700000	22690000	2.17378e+06
36	TPA innoculated	2.18167e+06	1932500	1.55833e+06	1.89083e+06	181148
	TPA harvested	18700000	19420000	25810000	21310000	2.25965e+06
37	TPA innoculated	1.55833e+06	1.61833e+06	2.15083e+06	1.77583e+06	188304
	TPA harvested	17950000	18700000	20940000	1.91967e+07	898179
38	TPA innoculated	897500	935000	1047000	959833	44908.9
	TPA harvested	17950000	18700000	2094	1.22174e+07	6.11165e+06
39	TPA innoculated	897500	935000	104.7	610868	305583
	TPA harvested	14960000	8840000	10880000	11560000	1.79916e+06
40	TPA innoculated	748000	442000	544000	578000	89958.2
	TPA harvested	2380000	1700000	4420000	2.83333e+06	817282
41	TPA innoculated	119000	85000	221000	141667	40864.1
	TPA harvested	1220000	410000	238000	622667	302775
42	TPA innoculated	61000	20500	11900	31133.3	15138.7
	TPA harvested	3060000	1700000	3400000	2720000	519374
43	TPA innoculated	153000	85000	170000	136000	25968.7
	TPA harvested	1090000	476000	204000	590000	262048
44	TPA innoculated	54500	23800	10200	29500	13102.4
	TPA harvested	710000	2040000	3740000	2.16333e+06	876882
45	TPA innoculated	142000	408000	748000	432667	175376
	TPA harvested	12920000	11220000	13600000	12580000	707787
46	TPA innoculated	1.07667e+06	935000	1.13333e+06	1.04833e+06	58982.3
	TPA harvested	11590000	14720000	11040000	12450000	1.14608e+06
47	TPA innoculated	1159000	1472000	1104000	1245000	114608
	TPA harvested	11770000	10300000	9200000	1.04233e+07	744475
48	TPA innoculated	1177000	1030000	920000	1.04233e+06	74447.5
	TPA harvested	17660000	9570000	9200000	1.21433e+07	2.76048e+06
49	TPA innoculated	1766000	957000	920000	1.21433e+06	276048
	TPA harvested	23180000	24660000	17300000	2.17133e+07	2.24771e+06
50	TPA innoculated	2318000	2466000	1730000	2.17133e+06	224771
	TPA harvested	24890000	16190000	19500000	2.01933e+07	2.53536e+06
51	TPA innoculated	1244500	809500	975000	1.00967e+06	126768
	TPA harvested	19720000	9860000	13600000	1.43933e+07	2.87393e+06
52	TPA innoculated	986000	493000	680000	719667	143696
	TPA harvested	10880000	11410000	7140000	9810000	1.34378e+06

## Sheet: HFFC cells
No. of Passage	Total TPA numbers	HFFC
		DAL-1					SS14
		well A	well B	well C	Average	SEM	well A	well B	well C
1	TPA innoculated	408000	476000	340000	408000	39261	2000000	NA	NA
	TPA harvested	272000	1090000	1390000	917333	334096	4860000	NA	NA
2	TPA innoculated	54400	218000	278000	183467	66819.3	972000	NA	NA
	TPA harvested	1710000	530000	4900000	2380000	1.30527e+06	2450000	NA	NA
3	TPA innoculated	285000	88333.3	816667	396667	217545	490000	NA	NA
	TPA harvested	2860000	1220000	7340000	3.80667e+06	1.82905e+06	1220000	NA	NA
4	TPA innoculated	476667	203333	1.22333e+06	634444	304842	244000	NA	NA
	TPA harvested	570000	410000	4900000	1960000	1.47077e+06	2040000	NA	NA
5	TPA innoculated	95000	68333.3	816667	326667	245128	408000	NA	NA
	TPA harvested	41000	1140000	5710000	2297000	1.73579e+06	1630000	NA	NA
6	TPA innoculated	6833.33	190000	951667	382833	289298	326000	NA	NA
	TPA harvested	510000	2450000	6930000	3.29667e+06	1.90108e+06	1020000	NA	NA
7	TPA innoculated	85000	408333	1155000	549444	316847	204000	NA	NA
	TPA harvested	41000	41000	6120000	2.06733e+06	2.02639e+06	1300000	NA	NA
8	TPA innoculated	6833.33	6833.33	1020000	344556	337732	260000	NA	NA
	TPA harvested	1710000	1180000	9380000	4090000	2.6495e+06	1310000	NA	NA
9	TPA innoculated	285000	196667	1.56333e+06	681667	441583	262000	NA	NA
	TPA harvested	1550000	1630000	13060000	5.41333e+06	3.82352e+06	1020000	NA	NA
10	TPA innoculated	258333	271667	2.17667e+06	902222	637253	204000	NA	NA
	TPA harvested	3260000	4490000	13060000	6.93667e+06	3.08228e+06	245000	NA	NA
11	TPA innoculated	543333	748333	2.17667e+06	1.15611e+06	513713	---	---	---
	TPA harvested	4900000	7750000	12240000	8.29667e+06	2.1365e+06
12	TPA innoculated	816667	1.29167e+06	2040000	1.38278e+06	356083
	TPA harvested	15100000	13060000	17140000	15100000	1.17783e+06
13	TPA innoculated	2.51667e+06	2.17667e+06	2.85667e+06	2.51667e+06	196305
	TPA harvested	13060000	10610000	12240000	11970000	720044
14	TPA innoculated	2.17667e+06	1.76833e+06	2040000	1995000	120007
	TPA harvested	8980000	11830000	3260000	8.02333e+06	2.51984e+06
15	TPA innoculated	1.49667e+06	1.97167e+06	543333	1.33722e+06	419973
	TPA harvested	17950000	13060000	10200000	1.37367e+07	2.26274e+06
16	TPA innoculated	2.99167e+06	2.17667e+06	1700000	2.28944e+06	377123
	TPA harvested	22850000	17140000	19990000	1.99933e+07	1.64838e+06
17	TPA innoculated	3.80833e+06	2.85667e+06	3.33167e+06	3.33222e+06	274731
	TPA harvested	22030000	12650000	12240000	15640000	3.19729e+06
18	TPA innoculated	3.67167e+06	2.10833e+06	2040000	2.60667e+06	532881
	TPA harvested	13060000	10610000	8160000	10610000	1.41455e+06
19	TPA innoculated	2.17667e+06	1.76833e+06	1360000	1.76833e+06	235758
	TPA harvested	20400000	16320000	8980000	1.52333e+07	3.34124e+06
20	TPA innoculated	3400000	2720000	1.49667e+06	2.53889e+06	556874
	TPA harvested	20400000	11830000	22850000	18360000	3.34082e+06
21	TPA innoculated	3400000	1.97167e+06	3.80833e+06	3060000	556804
	TPA harvested	26930000	19990000	18770000	2.18967e+07	2.54126e+06
22	TPA innoculated	4.48833e+06	3.33167e+06	3.12833e+06	3.64944e+06	423544
	TPA harvested	18770000	17140000	16320000	17410000	720044
23	TPA innoculated	1.56417e+06	1.42833e+06	1360000	1.45083e+06	60003.7
	TPA harvested	7110000	6360000	16460000	9.97667e+06	3.24898e+06
24	TPA innoculated	592500	530000	1.37167e+06	831389	270749
	TPA harvested	18700000	16080000	18700000	1.78267e+07	873359
25	TPA innoculated	1.55833e+06	1340000	1.55833e+06	1.48556e+06	72779.9
	TPA harvested	16460000	17950000	15710000	1.67067e+07	658308
26	TPA innoculated	823000	897500	785500	835333	32915.4
	TPA harvested	12240000	6800000	13260000	1.07667e+07	2.00513e+06
27	TPA innoculated	612000	340000	663000	538333	100257
	TPA harvested	6120000	820000	9180000	5.37333e+06	2.4421e+06
28	TPA innoculated	306000	41000	459000	268667	122105
	TPA harvested	6460000	3260000	2380000	4.03333e+06	1.23968e+06
29	TPA innoculated	323000	163000	119000	201667	61983.9
	TPA harvested	2380000	1700000	2720000	2.26667e+06	299861
30	TPA innoculated	119000	85000	136000	113333	14993
	TPA harvested	2040000	1190000	1560000	1.59667e+06	246065
31	TPA innoculated	102000	59500	78000	79833.3	12303.3
	TPA harvested	1360000	510000	884000	918000	245969
32	TPA innoculated	68000	25500	44200	45900	12298.5
	TPA harvested	7480000	1700000	2040000	3740000	1.87263e+06
33	TPA innoculated	1496000	340000	408000	748000	374526
	TPA harvested	25160000	21760000	9520000	1.88133e+07	4.74933e+06
34	TPA innoculated	2516000	2176000	952000	1.88133e+06	474933
	TPA harvested	23920000	21340000	10670000	1.86433e+07	4.05576e+06
35	TPA innoculated	2392000	2134000	1067000	1.86433e+06	405576
	TPA harvested	27230000	27920000	9570000	2.15733e+07	6.00515e+06
36	TPA innoculated	2723000	2792000	957000	2.15733e+06	600515
	TPA harvested	48940000	39740000	22080000	36920000	7.8812e+06
37	TPA innoculated	4894000	3974000	2208000	3692000	788120
	TPA harvested	27600000	26130000	31280000	2.83367e+07	1.53167e+06
38	TPA innoculated	2760000	2613000	3128000	2.83367e+06	153167
	TPA harvested	30910000	37540000	34220000	3.42233e+07	1.91397e+06
39	TPA innoculated	1545500	1877000	1711000	1.71117e+06	95698.7
	TPA harvested	29240000	32300000	29240000	30260000	1.02003e+06
40	TPA innoculated	1462000	1615000	1462000	1513000	51001.5
	TPA harvested	17340000	19040000	16660000	17680000	707787
41	TPA innoculated	867000	952000	833000	884000	35389.4
	TPA harvested	18360000	17340000	18360000	18020000	340010
42	TPA innoculated	918000	867000	918000	901000	17000.5
	TPA harvested	17000000	14620000	18360000	16660000	1.09298e+06
43	TPA innoculated	850000	731000	918000	833000	54649
	TPA harvested	29920000	16320000	28560000	2.49333e+07	4.32465e+06
44	TPA innoculated	1496000	816000	1428000	1.24667e+06	216233
	TPA harvested	21760000	13600000	19720000	18360000	2.45185e+06
45	TPA innoculated	1088000	680000	986000	918000	122592
	TPA harvested	23800000	18530000	170000	1.41667e+07	7.16199e+06
46	TPA innoculated	1190000	926500	8500	708333	358099
	TPA harvested	2040000	1700000	1700000	1.81333e+06	113337
47	TPA innoculated	408000	340000	340000	362667	22667.3
	TPA harvested	1630000	48000	245000	641000	497774
48	TPA innoculated	271667	8000	40833.3	106833	82962.3
	TPA harvested	3260000	245000	245000	1250000	1.00503e+06
49	TPA innoculated	543333	40833.3	40833.3	208333	167505
	TPA harvested	31620000	23800000	12240000	2.25533e+07	5.62931e+06
50	TPA innoculated	6324000	4760000	2448000	4.51067e+06	1.12586e+06
	TPA harvested	21220000	25300000	24480000	2.36667e+07	1.24606e+06
51	TPA innoculated	1.76833e+06	2.10833e+06	4080000	2.65222e+06	720626
	TPA harvested	20200000	25430000	24480000	23370000	1.6086e+06
52	TPA innoculated	2020000	2543000	2448000	2337000	160860
	TPA harvested	28680000	17580000	38150000	2.81367e+07	5.94443e+06
